# Supplementary material for: Investigating Tumor-Infiltrating Lymphocytes in the Microenvironment of Oral Squamous Cell Carcinoma (OSCC) and Oral Potentially Malignant Disorders (OPMDs): Can They Shift Our Perspective? A Scoping Review
Source: J Clin Med. 2025 Jan 18;14(2):606. doi: 10.3390/jcm14020606 (PMC11766165; doi:10.3390/jcm14020606)
Supplement: Supplementary file 1 [file jcm-14-00606-s001.zip]

Archive with 1 entries (1 files):
- jcm-3370458-supplementary.pdf
